# Supplementary material for: Screening of the Pathogen Box for inhibitors with dual efficacy against Giardia lamblia and Cryptosporidium parvum
Source: PLoS Negl Trop Dis. 2018 Aug 6;12(8):e0006673. doi: 10.1371/journal.pntd.0006673 (PMC6095626; doi:10.1371/journal.pntd.0006673)
Supplement: S1 Table — Mean percentage inhibition was calculated as the inhibition when compared to the mean values of wells grown with 1 μL DMSO in place of compound. (XLSX) [file pntd.0006673.s001.xlsx]

## Sheet: S1_Table
	Supplementary Table S1: Pathogen Box initial screening results of Giardia (at 16 µM) and Cryptosporidium (at 10 µM).
	Mean percentage inhibition was calculated as the inhibition when compared to the mean values of wells grown with 1 μL DMSO in place of compound.
	Pathogen Box Screening Results
			Giardia (16 uM)		Crypto (10 uM)
	Compound ID	trivial name	Mean % inhibition	Standard Deviation	Mean % inhibition	Standard Deviation
	MMV000011	Doxycycline	25.9228	33.472	87.6396	5.36293
	MMV000016	Mefloquine	16.4782	10.6209	77.2337	9.92385
	MMV000023	Primaquine	47.3153	66.6222	13.814	7.76143
	MMV000062	Pentamidine	8.75	2.41059	50.3695	23.7832
	MMV000063	Sitamaquine	26.4773	27.4807	62.4616	32.4365
	MMV000858		3.10789	7.00016	41.1303	19.1282
	MMV000907		68.1096	10.6938	66.8974	11.9666
	MMV001059		10.2537	6.04065	X*
	MMV001493		25.2273	7.07107	52.8815	24.6346
	MMV001499	Nifurtimox	97.1516	0.732397	X*
	MMV001561		14.5565	17.125	X*
	MMV001625	alpha-Difluoromethylornithine	16.0227	1.12494	36.0944	30.2318
	MMV002529	Praziquantel	16.3636	3.85695	54.7276	57.4347
	MMV002816	Diethylcarbamazine	29.3818	7.04206	X*
	MMV002817		82.0781	20.6786	94.769	0.697672
	MMV003152	Mebendazole	25.809	0.160923	91.2684	1.20055
	MMV003270		2.65273	3.138	X*
	MMV004168		26.9137	8.14792	55.5922	14.3662
	MMV006239		X*		53.3789	42.3196
	MMV006372		20.7955	3.05342	63.9643	24.0937
	MMV006741		35.1397	0	45.2082	47.7045
	MMV006833		17.4915	0	69.8862	25.3609
	MMV006901		49.079	3.94262	X*
	MMV007133		10.7965	13.483	X*
	MMV007471		23.2338	10.0443	49.7934	31.89
	MMV007625		27.4651	3.63304	X*
	MMV007638		8.29545	9.16025	X*
	MMV007803		6.0767	9.21116	X*
	MMV007920		60.0583	13.824	63.1058	40.2186
	MMV008439		35.243	0.291967	67.8858	17.0938
	MMV009054		X*		59.3982	15.631
	MMV009135		X*		55.6297	35.0531
	MMV010545		X*		X*
	MMV010576		94.031	0.106854	86.9342	9.58611
	MMV010764		X*		X*
	MMV011229		35.0704	12.7254	X*
	MMV011511		72.7994	13.0362	X*
	MMV011691		20.4248	6.54126	X*
	MMV011765		53.0855	0.133495	89.1584	6.96895
	MMV011903		20.7955	14.9457	62.3872	31.4166
	MMV012074		13.5227	3.05342	56.6767	17.5646
	MMV016136		X*		46.2807	14.1972
	MMV016838		62.767	2.7208	42.35	48.3603
	MMV019087		X*		34.6653	28.7569
	MMV019189		X*		94.6208	2.21727
	MMV019234		19.6591	17.1956	X*
	MMV019551		5.53119	3.32097	22.897	52.6464
	MMV019721		14.7727	0.642824	82.2278	4.04495
	MMV019742		X*		X*
	MMV019790		X*		X*
	MMV019807		23.5901	21.6442	78.8649	14.4262
	MMV019838		16.4489	9.76289	70.7803	33.0289
	MMV019993		22.3823	11.2606	X*
	MMV020081		X*		X*
	MMV020120		2.27273	3.53553	66.143	37.5864
	MMV020136		X*		X*
	MMV020152		42.5361	9.65539	X*
	MMV020165		81.3562	6.95778	44.5671	52.6423
	MMV020289		25.534	2.88084	X*
	MMV020291		13.1847	4.80843	60.6025	23.4894
	MMV020320		X*		91.2955	6.93992
	MMV020321		X*		82.9043	10.5553
	MMV020388		61.7376	39.1235	X*
	MMV020391		8.28533	5.95416	67.4652	19.6341
	MMV020512		X*		80.4943	14.4749
	MMV020517		X*		X*
	MMV020520		6.36364	12.8565	68.1443	32.6681
	MMV020537		4.65909	0.80353	54.5337	25.4586
	MMV020591		16.1364	1.28565	55.4856	40.4346
	MMV020623		X*		42.6905	47.4662
	MMV020670		18.7004	17.7378	41.6042	53.8164
	MMV020710		7.5	3.21412	43.2441	38.2973
	MMV020982		10.2273	0.321412	67.0157	27.6151
	MMV021013		65.2568	4.64136	92.0503	3.69913
	MMV021057		3.75	0.80353	50.5754	33.1332
	MMV021375		62.0259	2.69744	X*
	MMV021660		90.0007	3.51484	X*
	MMV022029		89.2709	0.641124	X*
	MMV022236		7.92258	11.8733	37.5692	28.9502
	MMV022478		98.2065	0.133495	X*
	MMV023183		72.1638	6.40848	X*
	MMV023227		57.9867	15.4719	24.5357	45.91
	MMV023233		85.3687	3.33738	X*
	MMV023370		37.9236	7.84709	X*
	MMV023388		85.9351	3.60437	X*
	MMV023860		26.6339	10.3648	88.9894	3.07231
	MMV023949		36.3808	20.0886	55.0295	23.7219
	MMV023953		81.564	0.213708	X*
	MMV023969		10.8157	4.00529	24.6111	29.8004
	MMV023985		X*		92.7135	5.92136
	MMV024035		66.377	30.6671	26.758	44.6125
	MMV024101		14.2891	11.7476	X*
	MMV024114		78.2395	16.4555	86.2225	7.70738
	MMV024195		31.2802	15.2184	15.0561	58.0708
	MMV024311		22.3756	13.3237	55.7003	23.6184
	MMV024397		X*		X*
	MMV024406		90.7065	5.02214	90.9412	3.53335
	MMV024443		X*		87.1372	4.82529
	MMV024829		88.9686	2.35079	X*
	MMV024937		6.73746	0.53398	X*
	MMV026020		18.7236	3.8729	X*
	MMV026313		X*		X*
	MMV026356		67.5859	2.45764	30.7644	24.0318
	MMV026468		39.3275	6.09068	X*
	MMV026490		11.7491	2.77821	X*
	MMV026550		34.8697	13.0362	X*
	MMV028694		99.029	0.0915497	85.2226	4.66404
	MMV030734		35.0969	6.00176	X*
	MMV031011		80.884	1.3891	72.0124	16.5682
	MMV032967		26.4828	9.2963	26.9769	40.5832
	MMV032995		38.1711	17.7548	40.954	33.1095
	MMV045105		16.1315	10.8991	19.445	59.5847
	MMV047015		65.1724	47.6058	1.83375	52.2787
	MMV053220		74.2466	1.39484	52.1564	33.988
	MMV054312		44.9462	48.6611	59.1706	36.227
	MMV062221		34.629	2.20699	50.1636	28.9143
	MMV063404		54.5204	7.60748	74.7299	25.356
	MMV069458		X*		65.2164	28.7304
	MMV084603		61.7534	3.56459	43.2406	32.0227
	MMV084864		63.2197	2.7208	34.3529	48.7145
	MMV085071		19.4808	11.0801	47.1586	27.538
	MMV085210		X*		X*
	MMV085230		62.6195	26.432	61.6709	22.6212
	MMV085499		61.4867	2.40291	94.6432	2.07878
	MMV090930		17.55	5.3944	58.7719	20.1861
	MMV099637		6.74247	8.64487	X*
	MMV1019989		4.39997	16.0211	X*
	MMV102872		35.4521	0.464947	94.5655	1.94905
	MMV1028806		X*		91.216	3.63753
	MMV1029203		4.05318	12.7515	20.6877	48.4494
	MMV1030799		12.671	9.05097	81.085	16.7208
	MMV1037162		11.2925	7.45882	20.4426	18.3818
	MMV1088520		52.489	28.7727	26.6463	52.4416
	MMV1110498		61.4247	4.3395	59.6966	26.8457
	MMV1198433		9.54411	20.6804	51.501	29.2063
	MMV1236379		X*		X*
	MMV146306		X*		36.7395	43
	MMV153413		97.3971	0.48014	X*
	MMV161996		X*		40.6207	26.2623
	MMV188296		33.2478	0.899066	53.5468	29.9822
	MMV200748		28.7263	13.6409	X*
	MMV202458		10.8992	6.08599	X*
	MMV202553		34.5192	7.81496	19.7859	51.6327
	MMV228911		36.7379	0.160047	39.2339	54.3556
	MMV272144		X*		X*
	MMV392832		49.8656	4.96145	67.831	27.9147
	MMV393144		77.0837	7.87327	49.8824	41.2444
	MMV393995		X*		85.8245	9.2886
	MMV407539		16.9322	6.14077	58.9434	37.0196
	MMV407834		33.1164	8.80257	X*
	MMV461553		33.4434	0.0691589	48.8005	59.1837
	MMV495543		97.2839	0.320094	51.2475	29.9225
	MMV553002		12.1707	1.79813	74.3026	16.7509
	MMV560185		X*		47.1901	57.5824
	MMV595321		25.8839	2.82234	91.983	2.98731
	MMV611037		45.9459	14.9226	X*
	MMV634140		26.6657	6.72197	X*
	MMV637229		0.0355593	13.2762	84.7971	12.7141
	MMV637953	Suramin	10	14.4635	36.1345	18.1785
	MMV652003		13.5227	4.98189	93.574	1.85031
	MMV658988		X*		32.9113	46.7565
	MMV658993		11.174	0.400485	X*
	MMV659004		13.2507	11.3471	66.4891	26.0288
	MMV659010		41.4431	2.67135	15.0187	38.681
	MMV661713		X*		X*
	MMV663250		14.2891	0.53398	51.7394	35.6604
	MMV667494		81.8741	1.2817	X*
	MMV668727		0.604509	25.1845	81.781	8.15535
	MMV671636		17.9803	4.85213	X*
	MMV675968		90.3717	1.86893	87.6137	5.45605
	MMV675969		32.317	19.536	X*
	MMV675993		X*		88.9497	6.315
	MMV675994		15.1506	10.2993	93.6531	2.94735
	MMV675995		25.5006	21.1571	26.4712	36.6331
	MMV675996		15.7994	0	X*
	MMV675997		28.6366	0.291967	56.0429	29.9921
	MMV675998		29.5807	4.48787	X*
	MMV676008		41.0654	4.70158	X*
	MMV676048		36.6882	3.11431	49.0338	45.4838
	MMV676050		18.4737	5.66327	79.3953	15.5949
	MMV676053		X*		83.729	7.56268
	MMV676057		51.911	58.8532	X*
	MMV676063		28.7316	0.667475	81.9606	10.8694
	MMV676064		27.8428	4.80843	28.4483	50.9407
	MMV676159		30.021	4.30283	X*
	MMV676161		33.0636	25.2677	X*
	MMV676162		1.54892	4.16731	48.0338	33.4654
	MMV676182		0.412979	5.74029	58.8738	23.1045
	MMV676186		18.7257	3.33738	27.8708	38.6624
	MMV676191		8.90832	2.94266	36.1328	50.1446
	MMV676204		28.0172	11.2894	55.3923	30.979
	MMV676260		29.2979	12.415	32.6797	41.2822
	MMV676269		68.7193	13.0362	6.79401	48.9805
	MMV676270		20.3282	4.16122	6.66649	62.5747
	MMV676350		16.6147	11.1259	X*
	MMV676358		90.3805	2.08061	X*
	MMV676377		40.4365	0.968225	X*
	MMV676379		79.5068	6.66424	55.2968	20.6492
	MMV676380		X*		34.2543	32.4213
	MMV676382		59.7727	6.10683	83.0067	16.3662
	MMV676383		87.863	8.25281	56.9672	17.3422
	MMV676384		21.0228	7.32397	40.4516	47.3706
	MMV676386		56.5323	9.81632	52.9572	26.7369
	MMV676388		38.2847	7.88412	67.0535	31.6253
	MMV676389		65.9178	7.59413	X*
	MMV676395		97.589	0.309965	85.1564	14.7365
	MMV676398		21.6054	12.1761	X*
	MMV676401		75.8904	0.309965	47.8285	53.752
	MMV676406		34.2747	2.07477	X*
	MMV676409		X*		66.9306	18.6849
	MMV676411		15.5162	0.133495	86.1793	8.41058
	MMV676412		48.6027	0.774912	76.5349	20.4482
	MMV676431		17.9901	2.6972	X*
	MMV676439		69.9726	4.3395	81.2999	16.2206
	MMV676442		11.5852	13.3566	74.4001	8.77698
	MMV676444		29.9726	45.0999	67.0249	23.1109
	MMV676445		12.6597	11.4804	X*
	MMV676449		46.1918	23.7123	36.5259	61.7229
	MMV676461		31.0471	3.31963	75.5392	10.9532
	MMV676468		54.5558	7.14087	X*
	MMV676470		12.2188	9.52117	X*
	MMV676472		27.82	1.55634	X*
	MMV676474		3.27037	3.04299	X*
	MMV676476		34.617	2.83552	X*
	MMV676477		28.1096	3.09965	95.9019	0.872471
	MMV676478		8.90832	0	X*
	MMV676480		7.04545	7.39248	63.2167	27.9832
	MMV676492		X*		57.3133	24.9607
	MMV676501		78.3014	1.23986	92.6664	5.22292
	MMV676509		27.0371	2.76636	56.2986	12.5975
	MMV676512		9.82334	0	93.3919	3.61401
	MMV676520		0.776331	5.32524	50.9555	38.7594
	MMV676524		26.0722	11.3522	83.0652	5.23795
	MMV676526		86.5205	3.25463	46.0379	42.8901
	MMV676528		X*		80.2477	10.2072
	MMV676536		14.7727	15.7492	X*
	MMV676539		6.88917	1.38318	22.2267	42.2815
	MMV676554		21.1199	2.55888	60.8201	16.8895
	MMV676555		X*		X*
	MMV676558		41.9524	3.52711	88.8094	4.68234
	MMV676571		6.15563	9.05982	83.8367	11.0873
	MMV676584		89.3699	2.32473	68.7291	31.2945
	MMV676588		25.7656	3.45795	48.4753	26.0438
	MMV676589		40.4854	5.32524	41.915	24.0913
	MMV676597		30.7537	1.79813	60.154	49.7495
	MMV676599		20.6344	3.11269	85.9618	6.63161
	MMV676600		6.02273	23.3024	75.9776	4.32764
	MMV676602		93.6847	1.046	84.7903	12.5946
	MMV676603		77.4247	4.3395	X*
	MMV676604		91.8182	1.60706	92.4933	2.35467
	MMV676605		15.3409	8.83883	X*
	MMV676877		8.15339	1.73544	70.2681	20.6409
	MMV676881		9.05015	8.61043	52.9531	38.0223
	MMV687138		X*		X*
	MMV687145		55.8194	54.5004	32.3916	40.5791
	MMV687146		15.035	1.79829	32.8194	53.5268
	MMV687170		40.1777	3.35136	77.2122	20.8339
	MMV687172		X*		47.7699	52.501
	MMV687180		23.1847	1.88003	X*
	MMV687188		28.3613	10.2188	38.1833	38.7021
	MMV687189		15.9056	4.6541	22.7729	24.4221
	MMV687239		39.1656	13.0412	58.7993	32.2642
	MMV687243		66.4172	3.5036	77.257	32.3268
	MMV687246		30.034	0.427416	X*
	MMV687248		21.6172	17.81	71.7725	21.6687
	MMV687251		7.44086	16.4475	75.6409	25.0654
	MMV687254		X*		77.1455	28.4635
	MMV687273		89.0759	0.408703	34.8567	41.9002
	MMV687696		26.3637	1.96177	21.1586	45.7072
	MMV687699		16.3644	13.8142	32.0383	31.5576
	MMV687700		15.0672	6.22538	X*
	MMV687703		26.3656	12.8465	77.3424	30.9765
	MMV687706		30.4873	5.98383	X*
	MMV687729		25.3077	6.40187	73.8773	10.7924
	MMV687730		23.957	7.49381	61.1223	25.2087
	MMV687747		32.3527	2.6277	54.144	20.7058
	MMV687749		24.0946	2.23841	58.0953	27.3531
	MMV687762		X*		67.5745	38.0921
	MMV687765		49.0532	14.7395	39.1383	33.346
	MMV687775		X*		55.7738	27.814
	MMV687776		26.8182	31.177	83.4503	11.8814
	MMV687794		17.1387	8.05637	X*
	MMV687796	Amikacin	X*		81.6505	11.3734
	MMV687798	Levofloxacin (-)-ofloxacin	61.2882	11.5353	50.4176	43.751
	MMV687800	Clofazimine	97.9545	0	82.1837	18.125
	MMV687801	Ethambutol	X*		7.93762	21.2766
	MMV687803	Linezolid	X*		X*
	MMV687807		97.399	0.245222	90.31	4.30469
	MMV687812		98.0177	0.133495	65.6699	36.388
	MMV687813		32.3242	6.72197	39.7773	45.4941
	MMV688122		33.1785	4.3795	93.4726	2.23739
	MMV688124		72.2667	28.7101	X*
	MMV688125		58.8473	6.22862	50.2448	53.7372
	MMV688178		X*		59.1716	26.5879
	MMV688179		11.2203	0.490443	56.288	30.9871
	MMV688180		21.3449	16.135	65.7845	39.4759
	MMV688262		96.5898	0.245222	X*
	MMV688270		9.88833	0	X*
	MMV688271		53.1799	10.6796	85.605	5.34295
	MMV688273		50.771	0.800234	X*
	MMV688274		26.2561	4.70158	47.4496	20.2963
	MMV688279		64.7906	10.8131	43.0875	27.2953
	MMV688283		95.4581	1.16787	89.4062	6.94956
	MMV688313		25.7857	15.2037	34.2339	37.8033
	MMV688327		21.2731	3.89289	32.821	35.7691
	MMV688330		X*		55.5172	40.1627
	MMV688345		16.1677	20.0494	X*
	MMV688350		-6.21676	6.63926	53.1903	39.7434
	MMV688352		40.5082	1.37325	X*
	MMV688360		12.8553	4.28785	10.2875	39.9169
	MMV688361		38.271	4.3795	43.6049	37.7507
	MMV688362		53.9856	6.5181	67.3351	31.5773
	MMV688364		56.0118	10.4126	X*
	MMV688371		72.3355	5.06076	75.8282	15.618
	MMV688372		24.4838	4.53883	48.4139	55.2547
	MMV688407		49.9811	20.516	X*
	MMV688410		19.7591	18.4912	61.5663	38.7087
	MMV688411		X*		X*
	MMV688415		X*		X*
	MMV688416		54.7397	4.49449	41.4903	35.6293
	MMV688417		77.2271	0.490443	85.4726	11.2466
	MMV688466		27.7419	31.9217	42.608	32.7823
	MMV688467		60.1058	0.427416	X*
	MMV688469		8.71976	4.13835	57.0809	33.8272
	MMV688470		22.8315	1.79813	79.7379	25.3317
	MMV688471		19.3105	4.97944	X*
	MMV688472		55.2877	26.037	X*
	MMV688474		18.4425	8.54369	X*
	MMV688508		X*		X*
	MMV688509		41.2989	1.45983	X*
	MMV688514		36.1819	3.80374	78.9873	18.9374
	MMV688543		X*		X*
	MMV688547		33.3161	7.29917	45.2219	43.337
	MMV688548		62.9589	22.0075	93.9159	2.7396
	MMV688550		X*		58.4386	37.902
	MMV688552		X*		X*
	MMV688553		49.6986	16.5831	55.7685	28.7927
	MMV688554		X*		X*
	MMV688555		33.8346	2.14393	X*
	MMV688557		-0.155609	6.88201	81.3394	13.7764
	MMV688703		17.6938	0.817405	84.0784	5.22434
	MMV688704		42.1481	0.345795	75.7504	14.2745
	MMV688754		26.0999	2.7208	X*
	MMV688755		98.642	0.320094	16.6483	27.3116
	MMV688756		21.9512	1.24486	39.2261	34.2107
	MMV688761		62.9545	2.5713	76.9879	6.64266
	MMV688762		21.5909	33.1055	X*
	MMV688763		X*		48.5624	52.4882
	MMV688766		28.8558	9.97891	X*
	MMV688768		9.13875	1.20692	66.1529	22.3764
	MMV688771		51.1895	11.9015	81.8753	6.98751
	MMV688773	Benznidazole	56.5323	9.81632	55.3756	37.4418
	MMV688774	Posaconazole	X*		90.0759	8.00429
	MMV688775	Rifampicin	48.3412	14.4648	X*
	MMV688776		61.4247	0.309965	X*
	MMV688793		44.7671	26.9669	63.2373	21.2888
	MMV688795		29.4384	8.42257	X*
	MMV688796		52.2192	3.40961	44.3383	30.7864
	MMV688797		22.6848	5.32524	X*
	MMV688798		8.99199	2.42056	46.4874	23.7747
	MMV688844		97.688	0.163481	X*
	MMV688845		25.1269	10.5108	76.5192	9.50974
	MMV688846		35.0366	0.583933	X*
	MMV688852		27.3978	6.71523	79.7608	18.3738
	MMV688853		X*		95.5567	2.0142
	MMV688854		9.31818	0.321412	78.5468	15.2356
	MMV688888		61.863	7.12919	84.1646	13.781
	MMV688889		64.9315	0.309965	51.3232	20.2436
	MMV688891		7.40553	5.23139	51.3981	47.9715
	MMV688921		5.44036	7.68361	51.3645	18.9796
	MMV688934		72.1644	5.57936	88.2288	4.44851
	MMV688936		30.9982	2.97383	6.36425	50.3511
	MMV688938		64.8487	6.31693	X*
	MMV688939		X*		73.4103	14.3285
	MMV688941		61.8436	3.52618	56.1165	38.7375
	MMV688942		39.726	44.6349	X*
	MMV688943		81.0137	0.813657	46.175	34.9245
	MMV688955		25.7857	9.4819	49.9217	10.376
	MMV688958		49.2267	0.432243	X*
	MMV688978	Auranofin	98.3024	0.48014	92.8099	3.36678
	MMV688980		16.5546	1.33495	X*
	MMV688990	Miltefosine	X*		X*
	MMV688991	Nitazoxanide	97.4397	0.0804616	92.4929	4.24848
	MMV688994	Streptomycin	X*		47.125	36.0732
	MMV689000	Amphotericin B	40.5729	11.3522	X*
	MMV689028		56.0946	8.95364	58.0312	25.3343
	MMV689029		54.443	5.2554	53.7458	25.7617
	MMV689060		X*		50.5	47.1745
	MMV689061		16.8688	6.22862	58.9612	49.808
	MMV689243		10.8219	8.32243	X*
	MMV689244		32.6105	10.5282	X*
	MMV689255		32.8409	14.6243	45.9815	46.1032
	MMV689437		45.6109	8.41928	X*
	MMV689480	Buparvaquone	3.27857	0.965539	92.1114	3.6323
	MMV689709		19.4278	5.55836	45.1643	31.6764
	MMV689758	Bedaquiline	61.863	9.91887	67.7407	27.45
	MMV690027		24.3182	13.1779	44.2782	64.4216
	MMV690028		69.9726	6.50926	60.6033	48.7457
	MMV690102		62.4305	21.5795	77.1693	20.9163
	MMV690103		48.8	6.42327	77.8954	13.4902
	X*: Mean or standard deviation are negative but not significantly different from the control to be a growth promoter
