# Supplementary material for: Screening of the Pathogen Box for inhibitors with dual efficacy against Giardia lamblia and Cryptosporidium parvum
Source: PLoS Negl Trop Dis. 2018 Aug 6;12(8):e0006673. doi: 10.1371/journal.pntd.0006673 (PMC6095626; doi:10.1371/journal.pntd.0006673)
Supplement: S2 Table — (XLSX) [file pntd.0006673.s002.xlsx]

## Sheet: S2_Table
	Supplementary Table S2: Validation of the EC50 assay results by literature
	Notes
	Literature: EC50 value out of the mentioned source.
	Assay: EC50 value calculated by use of the bioluminescent assay.
		Compound	Pathogen	Assay	Literature
			Strain (growth time)
		Auranofin	G. lamblia
			WB strain (48h)	3.74 µM	4-6 µM[40]
			C. parvum
			IOWA strain (48h)	3.34 µM	2 µM[39]
		Nitazoxanide	G. lamblia
			WB strain (48h)	0.80 µM	0.61 µM[38]
			WB strain (48h)		0.8 µM[27]
			C. parvum
			IOWA strain (44h)	3.1 µM	1-1.5 µM[57]
		Nifurtimox	G. lamblia
			WB strain (48h)	0.64 µM	0.37 µM[38]
		Clofazimine	C. parvum
			IOWA strain (48h)	3.33 µM	0.015 µM[41]
